# Supplementary material for: Identification of Two Distinct Working Memory-Related Brain Networks in Healthy Young Adults
Source: eNeuro. 2018 Feb 14;5(1):ENEURO.0222-17.2018. doi: 10.1523/ENEURO.0222-17.2018 (PMC5815845; doi:10.1523/ENEURO.0222-17.2018)
Supplement: Extended data Figure 3-1 — Labeling of cortical and subcortical structures in WMN-ICs. Clusters of adjacent voxels with |z| > 1.47 per WMN-IC were labeled with cortical and subcortical anatomical structures from a population-average probabilistic atlas. We report separate clusters for positive and negative voxel loadings. Within each WMN-IC cluster and for each anatomical brain region, we determined the absolute and relative number of voxels that belonged to this cluster and were labeled with this region. Cortical and subcortical labels are only shown for anatomical regions where more than 10 voxels are located within a cluster. For each cluster and anatomical region, we report the voxel showing the highest absolute loading with its voxel loading and MNI coordinates. Download Figure 3-1, XLSX file. [file sup_enu-eN-CFN-0222-17-s02.xlsx]

## Sheet: Anatomical_annotation_clusters_
WMN-IC	Cluster	Label	Lobe	Hemisphere	Voxels_perc	Voxels_N	PeakVoxel_loading	MNI_x_PeakVoxel	MNI_y_PeakVoxel	MNI_z_PeakVoxel
1	1_pos	ctx_rh_precuneus	parietal	right	37.9	207	8.56	2.75	-63.25	44
1	1_pos	ctx_lh_precuneus	parietal	left	36.8	200	9.28	0	-63.25	44
1	1_pos	ctx_lh_inferiorparietal	parietal	left	12.2	93	3.5	-38.5	-74.25	40
1	1_pos	ctx_lh_superiorparietal	parietal	left	10	72	5.29	-2.75	-71.5	56
1	1_pos	ctx_rh_superiorparietal	parietal	right	6.1	44	4.59	8.25	-71.5	52
1	2_pos	ctx_rh_inferiorparietal	parietal	right	20.5	184	3.3	44	-68.75	40
1	3_pos	ctx_rh_superiorfrontal	frontal	right	6	76	2.6	24.75	38.5	44
1	3_pos	ctx_rh_caudalmiddlefrontal	frontal	right	5.8	19	1.84	30.25	5.5	64
1	3_pos	ctx_rh_rostralmiddlefrontal	frontal	right	5.3	49	2.78	27.5	38.5	44
1	4_pos	ctx_lh_rostralmiddlefrontal	frontal	left	7.2	70	2.4	-27.5	57.75	12
1	5_pos	ctx_lh_caudalmiddlefrontal	frontal	left	6.5	24	2.26	-41.25	24.75	40
1	5_pos	ctx_lh_rostralmiddlefrontal	frontal	left	2.5	24	2.33	-41.25	24.75	36
1	6_pos	ctx_rh_rostralmiddlefrontal	frontal	right	4.7	43	2.01	27.5	60.5	8
1	7_pos	ctx_lh_rostralmiddlefrontal	frontal	left	3.9	38	2.18	-24.75	38.5	40
1	1_neg	ctx_lh_parstriangularis	frontal	left	26.4	52	-2.63	-46.75	44	-4
1	1_neg	ctx_lh_parsorbitalis	frontal	left	14.9	18	-2.41	-44	46.75	-8
1	1_neg	ctx_lh_rostralmiddlefrontal	frontal	left	14.5	141	-2.67	-44	46.75	0
1	1_neg	ctx_lh_parsopercularis	frontal	left	8.2	23	-2.61	-46.75	30.25	16
1	2_neg	ctx_lh_supramarginal	parietal	left	25.5	167	-2.99	-52.25	-33	52
1	2_neg	ctx_lh_postcentral	parietal	left	6	31	-2.52	-52.25	-27.5	52
1	2_neg	ctx_lh_superiorparietal	parietal	left	3	22	-2.09	-41.25	-46.75	60
1	3_neg	ctx_rh_rostralmiddlefrontal	frontal	right	13.3	122	-2.84	46.75	44	8
1	3_neg	ctx_rh_parstriangularis	frontal	right	8.1	19	-2.61	46.75	41.25	8
1	4_neg	ctx_rh_supramarginal	parietal	right	13.1	78	-2.29	49.5	-33	56
1	5_neg	ctx_rh_parsopercularis	frontal	right	20.2	46	-1.94	49.5	11	20
1	5_neg	ctx_rh_precentral	frontal	right	4.3	29	-1.78	52.25	11	24
1	6_neg	ctx_lh_parsopercularis	frontal	left	5.4	15	-1.83	-52.25	11	24
1	6_neg	ctx_lh_precentral	frontal	left	2.3	16	-1.82	-49.5	8.25	24
2	1_pos	Left_Cerebellum_Cortex	cerebellum	left	25.2	423	6.24	-5.5	-85.25	-20
2	1_pos	Right_Cerebellum_Cortex	cerebellum	right	24.8	392	6.56	16.5	-90.75	-20
2	1_pos	ctx_lh_fusiform	temporal	left	20.2	81	4.32	-46.75	-66	-20
2	1_pos	ctx_rh_fusiform	temporal	right	18.2	72	4.49	49.5	-63.25	-20
2	1_pos	ctx_rh_lateraloccipital	occipital	right	17.1	96	5.73	16.5	-90.75	-16
2	1_pos	ctx_rh_inferiortemporal	temporal	right	16.3	39	4.09	52.25	-60.5	-20
2	1_pos	ctx_lh_lateraloccipital	occipital	left	14.8	90	4.5	-19.25	-88	-20
2	1_pos	ctx_rh_lingual	occipital	right	14.2	49	5.87	13.75	-90.75	-16
2	1_pos	ctx_lh_lingual	occipital	left	14	45	5.22	-2.75	-85.25	-16
2	1_pos	ctx_lh_inferiortemporal	temporal	left	13.5	46	3.89	-49.5	-60.5	-20
2	2_pos	Left_Thalamus_Proper	subcortical	left	9.7	35	3.62	-5.5	-33	0
2	2_pos	Right_Thalamus_Proper	subcortical	right	6.6	23	2.49	8.25	-30.25	0
2	2_pos	Brain_Stem	subcortical	center	4.7	36	3.99	5.5	-35.75	-4
2	3_pos	ctx_lh_precuneus	parietal	left	5.7	31	3.4	-2.75	-49.5	68
2	3_pos	ctx_rh_precuneus	parietal	right	4.4	24	3.12	2.75	-52.25	64
2	3_pos	ctx_lh_superiorparietal	parietal	left	2.4	17	2.9	-5.5	-55	68
2	4_pos	ctx_lh_superiorfrontal	frontal	left	2.6	34	2.82	0	27.5	60
2	4_pos	ctx_rh_superiorfrontal	frontal	right	2	25	2.8	2.75	27.5	60
2	1_neg	ctx_lh_rostralmiddlefrontal	frontal	left	3.1	30	-2.09	-46.75	24.75	36
3	1_pos	ctx_lh_superiorparietal	parietal	left	63.3	457	6.4	-22	-71.5	52
3	1_pos	ctx_rh_superiorparietal	parietal	right	51.6	371	4.31	22	-68.75	56
3	1_pos	ctx_lh_inferiorparietal	parietal	left	19.4	147	5.22	-24.75	-71.5	48
3	1_pos	ctx_lh_supramarginal	parietal	left	16.6	109	3.85	-44	-44	56
3	1_pos	ctx_lh_precuneus	parietal	left	16.6	90	3.96	-2.75	-63.25	60
3	1_pos	ctx_rh_precuneus	parietal	right	9.3	51	3.04	5.5	-63.25	60
3	1_pos	ctx_rh_inferiorparietal	parietal	right	7.5	67	3.17	30.25	-68.75	48
3	1_pos	ctx_rh_supramarginal	parietal	right	2.4	14	1.88	44	-38.5	52
3	2_pos	ctx_lh_caudalmiddlefrontal	frontal	left	28.9	106	2.98	-27.5	2.75	64
3	2_pos	ctx_lh_parsopercularis	frontal	left	20.4	57	2.92	-46.75	11	28
3	2_pos	ctx_lh_precentral	frontal	left	12.1	85	3.19	-46.75	8.25	32
3	2_pos	ctx_lh_rostralmiddlefrontal	frontal	left	5.5	54	2.03	-46.75	30.25	24
3	2_pos	ctx_lh_superiorfrontal	frontal	left	2.9	38	2.59	-24.75	2.75	64
3	3_pos	ctx_rh_caudalmiddlefrontal	frontal	right	7.9	26	2.37	30.25	2.75	60
3	3_pos	ctx_rh_superiorfrontal	frontal	right	1.3	17	2.13	27.5	2.75	64
3	4_pos	ctx_lh_inferiortemporal	temporal	left	8.5	29	1.82	-49.5	-63.25	-12
3	1_neg	ctx_rh_caudalanteriorcingulate	cingulate	right	34.9	36	-2.43	2.75	38.5	20
3	1_neg	ctx_lh_caudalanteriorcingulate	cingulate	left	29	27	-2.34	0	35.75	16
3	1_neg	ctx_rh_rostralanteriorcingulate	cingulate	right	14.3	12	-2.53	5.5	41.25	12
3	1_neg	ctx_rh_superiorfrontal	frontal	right	11.3	143	-2.86	2.75	27.5	60
3	1_neg	ctx_lh_superiorfrontal	frontal	left	4.9	65	-2.65	0	27.5	60
3	1_neg	ctx_rh_rostralmiddlefrontal	frontal	right	4.1	38	-2.23	24.75	57.75	24
3	2_neg	ctx_rh_parsorbitalis	frontal	right	10.2	13	-2.11	46.75	22	-12
3	2_neg	ctx_rh_parstriangularis	frontal	right	8.9	21	-1.95	52.25	22	-8
3	2_neg	ctx_rh_lateralorbitofrontal	frontal	right	6.5	23	-2.09	44	19.25	-16
3	2_neg	ctx_rh_insula	insula	right	5.4	17	-1.9	35.75	16.5	-16
3	3_neg	ctx_rh_inferiorparietal	parietal	right	10.7	96	-2.21	52.25	-57.75	40
3	4_neg	ctx_lh_insula	insula	left	3.8	12	-1.85	-33	16.5	-12
3	4_neg	ctx_lh_lateralorbitofrontal	frontal	left	3.6	14	-2.33	-33	16.5	-16
3	5_neg	Left_Cerebellum_Cortex	cerebellum	left	1.7	29	-1.75	-30.25	-79.75	-28
3	6_neg	ctx_rh_caudalmiddlefrontal	frontal	right	4.6	15	-1.68	44	19.25	44
3	7_neg	Left_Cerebellum_Cortex	cerebellum	left	1	16	-1.91	-41.25	-74.25	-40
4	1_pos	ctx_rh_caudalanteriorcingulate	cingulate	right	63.1	65	4.15	2.75	19.25	36
4	1_pos	ctx_lh_caudalanteriorcingulate	cingulate	left	62.4	58	4.09	0	13.75	36
4	1_pos	ctx_lh_parsopercularis	frontal	left	48.8	136	6.01	-49.5	16.5	-4
4	1_pos	ctx_lh_caudalmiddlefrontal	frontal	left	31.3	115	3.2	-30.25	0	60
4	1_pos	ctx_lh_superiorfrontal	frontal	left	22.4	295	5.26	0	11	48
4	1_pos	ctx_lh_insula	insula	left	21.4	68	5.07	-41.25	13.75	-4
4	1_pos	ctx_lh_parstriangularis	frontal	left	17.8	35	5.08	-44	19.25	-4
4	1_pos	ctx_lh_precentral	frontal	left	16.4	115	3.37	-55	8.25	0
4	1_pos	ctx_rh_superiorfrontal	frontal	right	15.1	192	4.65	2.75	11	48
4	1_pos	ctx_lh_lateralorbitofrontal	frontal	left	10.7	41	5.67	-44	19.25	-8
4	1_pos	ctx_rh_caudalmiddlefrontal	frontal	right	7	23	2.43	30.25	2.75	60
4	1_pos	ctx_lh_rostralmiddlefrontal	frontal	left	3.3	32	2.2	-41.25	24.75	36
4	1_pos	ctx_lh_superiortemporal	temporal	left	2.4	17	5.98	-52.25	13.75	-8
4	2_pos	ctx_lh_rostralmiddlefrontal	frontal	left	21.4	208	3.59	-33	52.25	20
4	3_pos	Left_Thalamus_Proper	subcortical	left	21.7	78	2.63	-5.5	-2.75	8
4	3_pos	Right_Thalamus_Proper	subcortical	right	12.6	44	2.8	5.5	0	8
4	3_pos	Left_Caudate	subcortical	left	8.6	16	2.82	-5.5	0	8
4	3_pos	Brain_Stem	subcortical	center	1.4	11	2.58	0	-24.75	-4
4	4_pos	ctx_rh_insula	insula	right	18.8	59	3.93	44	16.5	-8
4	4_pos	ctx_rh_parsopercularis	frontal	right	13.6	31	3.99	52.25	16.5	-4
4	4_pos	ctx_rh_parstriangularis	frontal	right	12.7	30	3.69	52.25	19.25	-4
4	4_pos	ctx_rh_lateralorbitofrontal	frontal	right	9	32	3.57	44	19.25	-12
4	4_pos	ctx_rh_parsorbitalis	frontal	right	8.6	11	3.79	49.5	22	-8
4	5_pos	ctx_rh_rostralmiddlefrontal	frontal	right	11.2	103	2.56	33	55	20
4	6_pos	ctx_lh_superiorparietal	parietal	left	2.5	18	2.02	-38.5	-49.5	56
4	7_pos	ctx_lh_supramarginal	parietal	left	2.3	15	1.97	-55	-41.25	28
4	1_neg	ctx_rh_inferiorparietal	parietal	right	12.5	112	-2.18	35.75	-68.75	52
4	1_neg	ctx_rh_superiorparietal	parietal	right	9.5	68	-2.24	30.25	-68.75	56
4	2_neg	Brain_Stem	subcortical	center	4.7	36	-2.58	0	-44	-48
5	1_pos	ctx_lh_caudalmiddlefrontal	frontal	left	71.4	262	4.74	-27.5	19.25	56
5	1_pos	ctx_lh_parsopercularis	frontal	left	48.8	136	4.09	-49.5	19.25	24
5	1_pos	ctx_lh_rostralmiddlefrontal	frontal	left	40.2	392	3.95	-44	46.75	-4
5	1_pos	ctx_lh_parstriangularis	frontal	left	33.5	66	3.8	-46.75	44	-4
5	1_pos	ctx_lh_parsorbitalis	frontal	left	25.6	31	3.9	-44	46.75	-8
5	1_pos	ctx_lh_superiorfrontal	frontal	left	19.2	253	4.46	-24.75	22	56
5	1_pos	ctx_rh_superiorfrontal	frontal	right	3	38	2.31	2.75	41.25	36
5	2_pos	ctx_lh_inferiorparietal	parietal	left	24.5	186	4.92	-35.75	-66	52
5	2_pos	ctx_lh_supramarginal	parietal	left	12.7	83	3.54	-46.75	-52.25	52
5	2_pos	ctx_lh_superiorparietal	parietal	left	5.7	41	3.74	-33	-63.25	56
5	3_pos	Right_Cerebellum_Cortex	cerebellum	right	13.1	206	2.96	13.75	-85.25	-28
5	4_pos	ctx_lh_middletemporal	temporal	left	14.9	89	2.18	-60.5	-35.75	-4
5	4_pos	ctx_lh_bankssts	temporal	left	13.2	17	1.99	-57.75	-41.25	0
5	4_pos	ctx_lh_inferiortemporal	temporal	left	5.9	20	1.91	-57.75	-52.25	-8
5	5_pos	ctx_lh_precuneus	parietal	left	2.6	14	1.97	-2.75	-60.5	36
5	1_neg	ctx_rh_caudalanteriorcingulate	cingulate	right	13.6	14	-2.25	2.75	13.75	36
5	1_neg	ctx_rh_superiorfrontal	frontal	right	12.8	162	-2.78	2.75	5.5	48
5	1_neg	ctx_rh_caudalmiddlefrontal	frontal	right	10.9	36	-2.53	30.25	0	60
5	1_neg	ctx_lh_superiorfrontal	frontal	left	3.6	47	-2.9	0	5.5	48
5	1_neg	ctx_rh_precentral	frontal	right	2.7	18	-2.23	33	-2.75	60
5	2_neg	ctx_rh_superiorparietal	parietal	right	12.9	93	-2.79	11	-74.25	52
5	2_neg	ctx_rh_precuneus	parietal	right	10.6	58	-2.28	5.5	-68.75	56
5	3_neg	ctx_rh_superiorparietal	parietal	right	5.3	38	-2.1	41.25	-38.5	60
5	4_neg	Left_Cerebellum_Cortex	cerebellum	left	3.7	62	-1.83	-27.5	-66	-20
5	5_neg	ctx_rh_rostralmiddlefrontal	frontal	right	5.5	51	-1.97	30.25	52.25	24
5	6_neg	ctx_lh_superiorfrontal	frontal	left	1.4	19	-2.26	-24.75	-2.75	68
5	7_neg	Left_Cerebellum_Cortex	cerebellum	left	0.7	12	-1.62	0	-68.75	-12
6	1_pos	ctx_rh_caudalmiddlefrontal	frontal	right	83.3	274	3.63	30.25	13.75	60
6	1_pos	ctx_rh_rostralmiddlefrontal	frontal	right	50.4	464	3.98	52.25	16.5	32
6	1_pos	ctx_rh_parsopercularis	frontal	right	38.6	88	3.94	52.25	19.25	28
6	1_pos	ctx_rh_superiorfrontal	frontal	right	18.6	236	3.39	27.5	22	56
6	1_pos	ctx_rh_parsorbitalis	frontal	right	13.3	17	2.32	44	49.5	-8
6	1_pos	ctx_rh_parstriangularis	frontal	right	11	26	2.53	49.5	33	16
6	1_pos	ctx_rh_precentral	frontal	right	4.6	31	2.86	46.75	11	32
6	1_pos	ctx_lh_superiorfrontal	frontal	left	1.4	19	1.87	0	33	40
6	2_pos	ctx_rh_inferiorparietal	parietal	right	41.6	373	5.95	41.25	-55	56
6	2_pos	ctx_rh_superiorparietal	parietal	right	26.8	193	5.39	35.75	-60.5	56
6	2_pos	ctx_rh_supramarginal	parietal	right	20.7	123	4.09	46.75	-41.25	56
6	2_pos	ctx_rh_precuneus	parietal	right	8.8	48	2.35	5.5	-71.5	44
6	3_pos	Left_Cerebellum_Cortex	cerebellum	left	5.4	91	2.51	-11	-82.5	-28
6	4_pos	Left_Cerebellum_Cortex	cerebellum	left	2.6	43	2.37	-38.5	-68.75	-44
6	1_neg	Left_Thalamus_Proper	subcortical	left	12.2	44	-2.36	-5.5	-33	0
6	1_neg	Brain_Stem	subcortical	center	5.6	43	-2.43	-2.75	-35.75	-4
6	1_neg	Left_Cerebellum_Cortex	cerebellum	left	0.9	15	-1.9	-5.5	-41.25	-8
6	2_neg	ctx_lh_rostralmiddlefrontal	frontal	left	2.2	21	-1.7	-24.75	52.25	24
Figure 3-1: Labeling of cortical and subcortical structures in WMN-ICs.
